# Supplementary material for: Kir4.1 channels contribute to astrocyte CO2/H+-sensitivity and the drive to breathe
Source: Commun Biol. 2024 Mar 28;7:373. doi: 10.1038/s42003-024-06065-0 (PMC10978993; doi:10.1038/s42003-024-06065-0)
Supplement: Supplementary file 4 — Supplementary Data 1 [file 42003_2024_6065_MOESM4_ESM.xlsx]

## Sheet: Figure 2
	Figure 2C: log(2)[fold change] values for Kcnj10 in RTN astrocytes
	Kir4.1 cKO	Kir4.1 Rescue
	-4.103	0.712641
	-7.904	-0.108639
	-8.042	-0.24874
	Figure 2E-H: Control, Kir4.1 cKO, Kir4.1 rescue pleth
		Frequency
		Control															Kir4.1 cKO										Kir4.1 rescue
	RA	197.465	183.597	132.632	165.345	157.588	155.65	191.64	151.825	113.495	161.35	113.835	130.484	154.456	181.846	165.668	131.06	156.138	148.155	137.23	129.578	141.58	141.224	147.142	173.058	183.183	141.692	148.775	142.3	151.52	195.654	173.547	200.111	140.422	175.225	149.439
	0% CO2	199.31	117.994	107.886	148.562	114.72	146.917	116.807	143.87	120.165	156.08	106.985	96.79	174.886	161.039	109.636	154.796	151.4	134	141.515	121.4	130.387	122.744	148.191	138.989	127.32	153.595	161.1	133.243	137.28	165.233	140.306	158.591	129.043	172.644	165.515
	3% CO2	236.09	215.725	202.393	274.815	206.678	247.558	262.055	176.025	188.78	198.355	200.945	178.31	198.37	216.55	208.834	194.343	202.175	258.32	232.027	201.51	194.753	204.181	211.639	204.171	185.595	229.291	200.1	273.05	214.75	229.725	190.338	205.476	188.258	244.988	197.435
	5% CO2	292.87	321.312	269.508	335.593	274.854	278.1	277.31	232.595	248.37	259.765	273.915	264.23	262.905	277.165	264.758	240.429	268.272	286.912	317.017	226.926	246.494	291.15	218.011	255.677	223.056	245.96	286.933	273.836	298.433	287.569	277.057	264.676	266.607	277.679	224.53
	7% CO2	390.179	353.908	336.745	362.507	338.094	282.853	333.02	347.47	324.365	334.99	362.825	292.265	358.082	340.883	297.335	295.479	308.714	327.873	363.933	301.99	361.405	340.225	255.384	368.476	297.631	280.217	338.375	335.286	353.8	349.261	346.062	353.079	299.2	375.468	305.964
		Tidal Volume
		Control															Kir4.1 cKO										Kir4.1 rescue
	RA	10.5392	11.1633	14.8738	9.32242	10.0779	19.6309	13.2558	18.0943	13.8411	17.3899	11.3436	19.6309	7.92532	6.27817	7.63739	5.824	5.191	6.368	3.657	5.104	5.187	3.945	4.854	5.447	5.924	4.225	4.242	6.049	3.778	7.073	5.539	4.486	6.534	4.596	4.341
	0% CO2	11.9344	12.9681	19.0204	10.503	12.1557	23.8254	12.3546	15.1961	13.6755	20.7233	14.441	23.8254	8.47945	9.04699	10.2094	6.419	4.161	6.661	6.505	7.338	2.835	5.607	4.293	6.688	5.764	5.682	6.812	3.976	4.444	6.504	2.961	7.205	4.607	7.216	4.341
	3% CO2	13.7281	14.4832	23.7028	12.6989	13.0939	21.5722	14.3023	17.4837	18.5099	19.3711	11.3665	21.5722	11.5764	12.0937	11.3865	8.273	9.279	10.691	8.935	8.779	6.417	8.845	7.24	7.417	7.315	9.943	10.026	9.344	10.556	8.826	6.189	8.229	10.163	9.038	8.292
	5% CO2	15.0662	17.6569	25.1424	13.7108	15.8463	27.6267	19.9128	20.9477	21.755	24.6226	22.764	27.6267	13.8971	14.2113	11.8822	10.396	12.466	13.12	11.081	11.395	9.318	11.148	9.127	8.909	9.669	12.311	13.539	14.257	13.148	14.034	11.98	14.566	14.345	12.306	13.366
	7% CO2	15.0106	17.6669	25.871	15.0296	18.2219	33.0644	24.5058	25.7516	25.3973	26.2579	27.2671	33.0644	19.2238	19.2256	19.4304	12.188	14.753	14.579	13.398	12.358	11.075	13.739	11.111	12.175	12.62	16.599	16.452	15.564	17.444	16.161	15.094	17.313	17.218	17.776	17.168
		Minute Ventilation
		Control															Kir4.1 cKO										Kir4.1 rescue
	RA	2.08112	2.04955	2.63034	1.54142	1.58816	3.05555	2.03325	2.01256	2.05294	2.22867	1.98006	1.50543	1.22412	1.14166	1.26527	0.005824	0.005191	0.006368	0.003657	0.005104	0.005187	0.557159	0.714199	0.942576	1.08527	0.598642	0.631051	0.860832	0.572409	1.3839	0.96128	0.897739	0.917544	0.805262	0.648743
	0% CO2	2.37866	1.53016	2.73604	1.56035	1.39449	3.50036	1.95866	1.77746	1.88114	2.13023	2.22409	1.4091	1.48294	1.45692	1.11932	0.006419	0.004161	0.006661	0.006505	0.007338	0.002835	0.688207	0.636173	0.929604	0.733858	0.8727	1.09747	0.529793	0.610133	1.07469	0.415477	1.14264	0.594506	1.24575	0.718536
	3% CO2	3.24106	3.12439	6.39637	3.48986	2.70622	5.34038	4.01871	2.51757	3.29882	3.65414	3.89327	2.01481	2.29641	2.61888	2.37789	0.008273	0.009279	0.010691	0.008935	0.008779	0.006417	1.80605	1.53229	1.5144	1.35769	2.27988	2.00614	2.55136	2.26681	2.0276	1.17809	1.69077	1.91319	2.2142	1.63715
	5% CO2	4.41243	5.67338	9.03475	4.60125	4.35542	7.683	5.65611	4.63162	5.2	5.65914	6.74421	6.01562	3.65362	3.93889	3.14592	0.010396	0.012466	0.01312	0.011081	0.011395	0.009318	3.24567	1.98979	2.27784	2.15682	3.02792	4.02018	4.18931	4.09477	4.03568	3.31904	4.14655	3.82449	3.41701	3.00115
	7% CO2	5.85682	6.25246	11.6159	5.44832	6.16073	9.35238	8.44734	8.51503	8.35373	8.48596	9.46925	7.97227	6.88371	6.55368	5.77732	0.012188	0.014753	0.014579	0.013398	0.012358	0.011075	4.67441	2.8376	4.4861	3.75616	4.65133	5.5671	5.21831	6.17184	5.64424	5.22358	6.11282	5.1517	6.67435	5.25289
		Linear Regression
			Control	Kir4.1 cKO	Kir4.1 rescue
		3% CO2	3.53785	1.75481	1.97652
		5% CO2	5.64004	2.76738	3.70761
		7% CO2	7.90876	4.13003	5.56682
	Apnea Analysis (# in 10 minutes)				Sigh Analysis (# in 10 minutes)
	Control	Kir4.1 cKO	Kir4.1 Rescue		Control	Kir4.1 cKO	Kir4.1 Rescue
	1	0	0		2	2	0
	0	0	0		1	2	1
	0	0	0		0	3	0
	0	1	1		2	0	2
	0	0	0		1	1	0
	1	0	0		1	1	2

## Sheet: Figure 3
Fig 3C			Fig 3D		Fig 3E
5% CO2	10% CO2		Δ 10% CO2		Δ 10% CO2	Δ 300 uM KCl	Δ 500 uM KCl
4.62401	4.98736		0.363354		0.879	0.159	0.873
5.23045	5.63574		0.405297		0.71	0.134	0.035
5.4002	5.5328		0.1326		0.724	0.009	0.179
5.33489	5.45862		0.123738		0.617	0.039	0.162
5.09729	5.18211		0.084825		1.061	0.083	0.347
4.30342	4.50762		0.204199		0.891	0.066	0.655
4.39898	4.49679		0.097802		0.832	-0.17576
4.4791	4.59665		0.117547		2.008	0.011644	-0.05413
4.65858	4.90714		0.248553		0.966	0.339788	0.891929
4.25308	4.45659		0.203514		1.65	0.412087	0.199928
4.91897	5.16992		0.250952		1.25	0.751123

## Sheet: Figure 4
Control	Kir4.1 cKO		Kir4.1 cKO	Control
10% CO2 (>50% response/sensitive)			10% CO2 + 1mM Barium		10% CO2 + 100um Despiramine	10% CO2 + 100 um DL-TBOA
109.782	113.162		87.1588	78.6649	74.9401	60.8258
143.847	82.6797		73.6148	54.4999	81.4361	85.1063
107.738	90.8476		88.5659	85.5982	94.4446	88.4941
205.11	55.4845		86.1693	111.825	73.7682	102.567
57.5256	78.6111		73.5231	112.689	113.084	134.473
108.258	49.5228		104.426	71.7684	82.4697
102.072			82.1312	91.0096	99.1928
225.724				104.27	147.638
166.859				57.5187
147.438
117.899
97.5626
55.8541

## Sheet: Figure 5
Fig 5B: Baseline			Fig 5C: Control neuron patching
Control	Kir4.1 cKO			Delta 10% CO2	Delta 10% CO2+PPADS	Delta 10% CO2
1.02	3.25			1.03	0.8133	1.108
1.12	5.209			1.501	1.072	1.4999
0.08	1.68			1.78	1.44	1.65
1.52	1.7			0.937	0.48	0.59
1.57	4.28			0.9	0.65	0.76
0.15	2.45			1.9	1.6	1.44
0.07				1.98	1.49	1.74
0.84				2.65	1.22	1.47
1.1				2.83	1.89	2.7
			Fig 5E: Kir4.1 cKO neuron patching
				Delta 10% CO2	Delta 10% CO2+PPADS	Delta 10% CO2
				0.99	1.327	1.009
				0.871	0.818	0.7593
				1.36	1.09	1.17
				1.1	1.02	1.01
				1.79	1.81	1.8
				2.25	1.5	2.2

## Sheet: Figure 6
Fig 6A: Control			Fig 6B: Kir4.1 cKO
Delta CO2	Delta CO2+PPADS		Delta CO2	Delta CO2+PPADS
-3.4478	0.303369		-2.84931	-2.38308
-5.8214	0.338399		-3.74238	0.759241
-1.54518	0.0659128		-3.29452	-1.72206
-8.1559	0.0211694		-1.91606	-3.26532
-5.70425	0.0505655		-7.13893	-5.09522
-4.12634	0.0230002		-0.5663	-2.67935
-2.59256	1.08605		-0.840714	-1.00561
-1.83029	-0.0072196		-0.819342	-4.21419
-7.87122	-0.0453823		-1.65673	-4.30831
			-11.8457	-0.0067616
Fig 6C: Control			Fig 6D: Kir4.1 cKO
Delta PSB1114	Delta Trans-ACPD		Delta PSB1114	Delta Trans-ACPD
-2.34564	-1.60753		-0.112477	-2.9765
-0.663097	-1.09509		-1.50237	-3.88091
-6.84132	-0.891168		-2.83937	-7.9931
-4.54344	-3.61175		-1.71335	-9.52634
-0.693633	-6.55685		-0.590526	2.66757
-1.88519	-2.76853		-8.14375	-0.850465
-0.708049	-1.28748		-1.96087	-1.42267
-1.09075	-2.52107		-1.46283	-5.16033
	-3.4536		-5.92854	-4.56651
			-3.61546	-2.12318
			-4.73111
Fig 6E: Control			Fig 6F: Kir4.1 cKO
Delta CO2	Delta CO2+ Indomethacin		Delta CO2	Delta CO2+ Indomethacin
-4.1546	-6.45631		-2.08251	2.84079
-1.31601	-5.24496		-6.61389	-0.0204367
-4.93473	-3.74198		-3.20735	0.434849
-7.23187	-5.27154		-2.03266	0.0535903
-7.43474	-2.01775		-1.30889	-0.775408
-9.0052	-8.39879		-2.34236	2.49632
			-2.54518	3.42304
			-2.65872	-0.646977

## Sheet: Supplemental Figure 3
pH			pCO2			pO2
control	Kir4.1 cKO		control	Kir4.1 cKO		control	Kir4.1 cKO
7.399	7.41		36.4	37.1		88.4	87.2
7.414	7.42		36.7	38.1		82	81.6
7.409	7.41		37.4	37.1		90.1	88.8
7.411	7.407		38.2	36.9		89.9	89.1
7.405	7.411		38.3	37.1		89.7	87.4
	7.414			38			89.4
	7.398			38.1			86
VO2 light			VCO2 light			RER light
control	Kir4.1 cKO		control	Kir4.1 cKO		control	Kir4.1 cKO
3637.18	4363.44		3368.24	3434.06		0.923667	0.780906
4224.47	4105.24		3686	3434.21		0.867344	0.833485
5186.15	5296.33		4620.88	4676.61		0.886182	0.878152
4383.53	4298.55		3734.38	3690.45		0.845563	0.853333
3728.39	4131.21		3231.24	3490.94		0.863485	0.843455
VO2 dark			VCO2 dark			RER dark
control	Kir4.1 cKO		control	Kir4.1 cKO		control	Kir4.1 cKO
5773.03	6492.73		5487.42	5592.73		0.952818	0.856758
6174.15	5709.97		5862.76	5401.39		0.948848	0.946848
7400.91	6773.76		7106.58	6777.88		0.960303	0.998818
5751.33	6040.88		5428.06	5659.88		0.941394	0.934906
5345.27	5686.56		4998.68	5263.16		0.952818	0.925813

## Sheet: Supplemental Figure 4
Kir4.1 fl/fl before and after AAV-GFAP-iCre RTN injection
	Frequency
	Kir4.1 fl/fl before injection						Kir4.1 fl/fl after injection
RA	186.44	162.187	155.583	138.308	150.142	143.023	199.442	183.887	146.46	166.006	155.023	153.332
0% CO2	159.13	162.492	131.546	170.613	155.392	112.737	179.48	158.911	146.6	118.878	134.235	149.908
3% CO2	279.29	281.86	242.104	266.824	238.902	288.693	213.8	192.336	205.516	213.127	222.433	213.432
5% CO2	321.68	310.433	284.2	349.535	310.021	320.554	253.071	285.024	253.107	268.3	266.534	213.224
7% CO2	356.194	349.3	304.82	397.6	398.542	372.128	318.407	314.629	289.504	315.325	301.288	308.735
	Tidal Volume
	Kir4.1 fl/fl before injection						Kir4.1 fl/fl after injection
RA	0.005509	0.005293	0.008411	0.008372	0.006132	0.005583	0.005392	0.005855	0.008555	0.008314	0.005834	0.0063829
0% CO2	0.008547	0.006061	0.008029	0.008468	0.007544	0.008143	0.007721	0.008426	0.010664	0.008497	0.008934	0.007976
3% CO2	0.009003	0.008885	0.010315	0.008097	0.009134	0.0104833	0.008937	0.009125	0.006882	0.008202	0.0096234	0.008728
5% CO2	0.013587	0.013104	0.013458	0.014882	0.015823	0.0138493	0.011235	0.012763	0.00906	0.010605	0.010823	0.0129374
7% CO2	0.015381	0.015315	0.013271	0.016359	0.017238	0.016234	0.013069	0.014507	0.012312	0.012253	0.0123332	0.0105823
	Minute Ventilation
	Kir4.1 fl/fl before injection						Kir4.1 fl/fl after injection
RA	1.0271	0.858454	1.30861	1.15792	0.920671	0.798498	1.07539	1.07666	1.25297	1.38018	0.904407	0.978704
0% CO2	1.36008	0.984862	1.05618	1.44475	1.17228	0.918014	1.38577	1.33898	1.56334	1.0101	1.19926	1.19566
3% CO2	2.51445	2.50433	2.4973	2.16047	2.18213	3.02646	1.91073	1.75507	1.41436	1.74807	2.14056	1.86284
5% CO2	4.37067	4.06792	3.82476	5.20178	4.90547	4.43945	2.84326	3.63776	2.29315	2.84532	2.8847	2.75857
7% CO2	5.47862	5.34953	4.04527	6.50434	6.87007	6.04113	4.16126	4.56432	3.56437	3.86368	3.71584	3.26712
	Linear Regression
		Kir4.1 fl/fl before	Kir4.1 fl/fl after
	3% CO2	2.48086	1.80527
	5% CO2	4.46834	2.87713
	7% CO2	5.71483	3.8561

## Sheet: Suppemental Figure 5
Kir4.1 cKO before and after AAV control injection
	Frequency
	Kir4.1 cKO before injection							Kir4.1 cKO after injection
RA	153.059	143.35	176.05	158.785	174.307	191.78	139.117	146.157	133.533	169.85	146.754	134.674	178.706	144.475
0% CO2	144.3	143.4	173.358	128.767	155.282	131.25	128.332	137.162	146.011	127.874	126.548	168.35	132	152.35
3% CO2	199.375	208.488	240.468	175.9	226.3	219.16	206.9	201.153	199.219	201.385	216.254	195.91	191.75	228.548
5% CO2	247.573	281.77	347.403	230	253.143	266.553	254.274	241.417	249.733	287.238	220.575	264.851	252.119	251.605
7% CO2	292.709	317.126	387.789	327.704	291.529	340.715	269.6	288.65	322.929	316.767	269.586	304.014	285.375	295.863
	Tidal Volume
	Kir4.1 cKO before injection							Kir4.1 cKO after injection
RA	0.008046	0.007425	0.005559	0.006061	0.005134	0.006352	0.004772	0.00466	0.005152	0.005221	0.005802	0.006745	0.009014	0.006489
0% CO2	0.007629	0.006549	0.005798	0.00753	0.007843	0.009362	0.006956	0.007321	0.005263	0.00667	0.007369	0.009614	0.008736	0.005494
3% CO2	0.009128	0.009227	0.007686	0.009014	0.012739	0.012234	0.007405	0.010952	0.008811	0.009749	0.011829	0.010324	0.010896	0.007476
5% CO2	0.011048	0.010615	0.008783	0.011658	0.01405	0.012899	0.008734	0.012163	0.01142	0.01082	0.013556	0.013219	0.01258	0.009071
7% CO2	0.015339	0.01346	0.012495	0.016218	0.018042	0.016694	0.010524	0.016138	0.014416	0.017657	0.016948	0.017568	0.017289	0.011957
	Minute Ventilation
	Kir4.1 cKO before injection							Kir4.1 cKO after injection
RA	1.23154	1.06432	1.08984	0.962334	0.894868	1.21813	0.663919	0.681072	0.584869	0.73009	0.851463	0.908376	1.3404	0.93747
0% CO2	1.10093	0.939156	1.0051	0.969593	1.2179	1.22872	0.892638	1.00422	0.768476	0.852935	0.932502	1.6185	1.15319	0.837022
3% CO2	1.81991	1.92366	1.8483	1.58552	2.8829	2.68121	1.53211	2.2031	1.75536	1.96323	2.55797	2.02264	2.08922	1.70851
5% CO2	2.73514	2.99103	3.05136	2.68143	3.55665	3.43825	2.22082	2.93628	2.85207	3.10802	2.99007	3.50099	3.17165	2.28235
7% CO2	4.48986	4.26844	5.22038	5.31455	5.25971	5.68788	2.8372	4.65811	4.6552	5.59307	4.569	5.34079	4.93372	3.53749
	Linear Regression
		Kir4.1 cKO before	Kir4.1 cKO after
	3% CO2	2.03909	2.04286
	5% CO2	2.95353	2.97734
	7% CO2	4.72543	4.75534
Control mice before and after AAV control injection
	Frequency
	Control before injection							Control after injection
RA	130.357	138.28	132.483	120.732	161.694	160.892	172.056	131.108	135.14	165.043	147.707	172.397	126.04	157.171
0% CO2	136.033	124.753	166.721	149.769	161.024	165.029	174.994	136.486	131.443	119.564	151.329	148.471	126.5	139.964
3% CO2	240.008	204.929	283.617	246.242	234.507	245.303	237.647	209.626	221.072	232.743	255.756	233.644	235.954	246.339
5% CO2	342.869	277.675	338.544	295.145	297.481	311.267	295.404	270.761	282.537	290.033	291.717	278.781	284.114	283.774
7% CO2	341.077	312.793	370.14	339.62	334.786	330.877	325.266	353.877	336.881	351.95	338.927	386.265	328.739	324.203
	Tidal Volume
	Control before injection							Control after injection
RA	0.004607	0.006921	0.007846	0.00465	0.007589	0.005446	0.004861	0.00378	0.006017	0.004456	0.003466	0.007607	0.005197	0.004149
0% CO2	0.005619	0.006471	0.009094	0.004267	0.006543	0.007585	0.00662	0.004782	0.00352	0.005963	0.002621	0.006517	0.00584	0.004621
3% CO2	0.012708	0.010872	0.012927	0.011571	0.01418	0.010158	0.010164	0.01071	0.009972	0.009895	0.00881	0.008223	0.0145	0.009028
5% CO2	0.015346	0.019469	0.023406	0.021087	0.021961	0.022574	0.019756	0.016093	0.024619	0.022436	0.022863	0.020191	0.022533	0.020944
7% CO2	0.018382	0.019052	0.02652	0.025756	0.02434	0.0225136	0.023738	0.021027	0.021754	0.02789	0.025886	0.024275	0.027333	0.023295
	Minute Ventilation
	Control before injection							Control after injection
RA	0.600574	0.957011	1.0394	0.561348	1.22714	0.876143	0.836381	0.495544	0.813163	0.735447	0.511929	1.31136	0.654996	0.65215
0% CO2	0.764378	0.807299	1.51618	0.639062	1.05351	1.25182	1.15853	0.652686	0.462713	0.712994	0.396667	0.967662	0.738778	0.646802
3% CO2	3.05011	2.22797	3.66626	2.84925	1.91833	2.24659	2.41556	2.82584	2.19277	2.30303	2.81276	1.75677	2.4774	1.95306
5% CO2	5.26172	4.29541	4.53839	3.56727	2.96325	3.91395	3.17741	3.00344	4.69545	3.60694	3.75248	2.84099	3.56077	2.7772
7% CO2	6.26979	5.95938	6.11483	5.35096	4.80095	5.00811	4.46853	5.03047	7.32866	5.75966	5.38429	4.08657	5.6981	4.04452
	Linear Regression
		Control before	Control after
	3% CO2	2.62487	2.33166
	5% CO2	3.95963	3.46247
	7% CO2	5.42465	5.33318
